# Supplementary material for: R2 and Non-Site-Specific R2-Like Retrotransposons of the German Cockroach, Blattella germanica
Source: Genes (Basel). 2020 Oct 15;11(10):1202. doi: 10.3390/genes11101202 (PMC7650587; doi:10.3390/genes11101202)
Supplement: Supplementary file 1 [file genes-11-01202-s001.zip]

Archive with 8 entries (7 files):
- Supplements/
- Supplements/Supplementary Figure 1.pdf
- Supplements/Supplementary Figure 2.pdf
- Supplements/Supplementary Figure 3.pdf
- Supplements/Supplementary Figure 4.pdf
- Supplements/Supplementary Figure 5.pdf
- Supplements/Supplementary Figure 6.pdf
- Supplements/Supplementary Figure 7.pdf
